# Supplementary material for: Association of Inherited Copy Number Variation in ADAM3A and ADAM5 Pseudogenes with Oropharynx Cancer Risk and Outcome
Source: Genes (Basel). 2022 Dec 19;13(12):2408. doi: 10.3390/genes13122408 (PMC9778539; doi:10.3390/genes13122408)
Supplement: Supplementary file 1 [file genes-13-02408-s001.zip]

Archive with 2 entries (2 files):
- Supplementary Dataset.xlsx
- Supplementary Information_revised.pdf
